# Supplementary material for: Structure Characterization of Zinc Finger Motif 1 and 2 of GLI1 DNA Binding Region
Source: Int J Mol Sci. 2024 Dec 13;25(24):13368. doi: 10.3390/ijms252413368 (PMC11677393; doi:10.3390/ijms252413368)
Supplement: Supplementary file 1 [file ijms-25-13368-s001.zip]

Archive with 5 entries (5 files):
- Figure S1 and S2.pdf
- Figure5d_frame19999_protein.pdb
- GLI_Zif1-2_2GLI_trajectory01_movie.gif
- GLI_Zif1-2_7T91_trajectory01_movie.gif
- Molecular Dynamics Simulation Protocol.pdf
