# Supplementary material for: Structure Characterization of Zinc Finger Motif 1 and 2 of GLI1 DNA Binding Region
Source: Int J Mol Sci. 2024 Dec 13;25(24):13368. doi: 10.3390/ijms252413368 (PMC11677393; doi:10.3390/ijms252413368)
Supplement: Supplementary file 1 [file ijms-25-13368-s001.zip › Figure5d_frame19999_protein.pdb]

REMARK  default_name                                                
ATOM      1  N   THR     1      34.492  24.841  35.764  1.00  0.00           N  
ATOM      2  H1  THR     1      33.802  24.895  35.029  1.00  0.00           H  
ATOM      3  H2  THR     1      34.346  23.963  36.242  1.00  0.00           H  
ATOM      4  H3  THR     1      35.389  24.838  35.300  1.00  0.00           H  
ATOM      5  CA  THR     1      34.357  26.000  36.697  1.00  0.00           C  
ATOM      6  HA  THR     1      34.547  26.808  35.991  1.00  0.00           H  
ATOM      7  CB  THR     1      32.892  26.130  37.160  1.00  0.00           C  
ATOM      8  HB  THR     1      32.305  25.989  36.252  1.00  0.00           H  
ATOM      9  CG2 THR     1      32.340  25.281  38.348  1.00  0.00           C  
ATOM     10 HG21 THR     1      32.622  25.665  39.328  1.00  0.00           H  
ATOM     11 HG22 THR     1      31.258  25.155  38.321  1.00  0.00           H  
ATOM     12 HG23 THR     1      32.835  24.322  38.195  1.00  0.00           H  
ATOM     13  OG1 THR     1      32.796  27.490  37.573  1.00  0.00           O  
ATOM     14  HG1 THR     1      31.915  27.665  37.910  1.00  0.00           H  
ATOM     15  C   THR     1      35.507  26.194  37.739  1.00  0.00           C  
ATOM     16  O   THR     1      35.972  25.238  38.358  1.00  0.00           O  
ATOM     17  N   ASP     2      35.951  27.466  37.883  1.00  0.00           N  
ATOM     18  H   ASP     2      35.475  28.188  37.361  1.00  0.00           H  
ATOM     19  CA  ASP     2      36.951  27.966  38.813  1.00  0.00           C  
ATOM     20  HA  ASP     2      37.739  27.221  38.918  1.00  0.00           H  
ATOM     21  CB  ASP     2      37.651  29.309  38.368  1.00  0.00           C  
ATOM     22  HB2 ASP     2      38.292  29.678  39.169  1.00  0.00           H  
ATOM     23  HB3 ASP     2      38.088  29.207  37.374  1.00  0.00           H  
ATOM     24  CG  ASP     2      36.719  30.484  38.202  1.00  0.00           C  
ATOM     25  OD1 ASP     2      37.158  31.658  38.329  1.00  0.00           O  
ATOM     26  OD2 ASP     2      35.573  30.316  37.758  1.00  0.00           O  
ATOM     27  C   ASP     2      36.362  28.117  40.277  1.00  0.00           C  
ATOM     28  O   ASP     2      35.117  28.002  40.505  1.00  0.00           O  
ATOM     29  N   CY4     3      37.183  28.538  41.260  1.00  0.00           N  
ATOM     30  HN  CY4     3      38.159  28.758  41.122  1.00  0.00           H  
ATOM     31  CA  CY4     3      36.711  28.739  42.646  1.00  0.00           C  
ATOM     32  HA  CY4     3      36.202  27.848  43.013  1.00  0.00           H  
ATOM     33  CB  CY4     3      38.070  29.087  43.350  1.00  0.00           C  
ATOM     34  HB3 CY4     3      38.485  30.033  43.002  1.00  0.00           H  
ATOM     35  HB2 CY4     3      38.819  28.353  43.055  1.00  0.00           H  
ATOM     36  SG  CY4     3      37.668  29.139  45.181  1.00  0.00           S  
ATOM     37  C   CY4     3      35.875  30.032  42.756  1.00  0.00           C  
ATOM     38  O   CY4     3      36.077  31.012  42.045  1.00  0.00           O  
ATOM     39  N   ARG     4      34.948  30.003  43.796  1.00  0.00           N  
ATOM     40  H   ARG     4      34.811  29.177  44.360  1.00  0.00           H  
ATOM     41  CA  ARG     4      34.062  31.013  44.209  1.00  0.00           C  
ATOM     42  HA  ARG     4      33.558  31.477  43.361  1.00  0.00           H  
ATOM     43  CB  ARG     4      32.928  30.357  44.992  1.00  0.00           C  
ATOM     44  HB2 ARG     4      32.423  29.723  44.263  1.00  0.00           H  
ATOM     45  HB3 ARG     4      33.409  29.660  45.678  1.00  0.00           H  
ATOM     46  CG  ARG     4      31.951  31.273  45.769  1.00  0.00           C  
ATOM     47  HG2 ARG     4      32.536  31.778  46.538  1.00  0.00           H  
ATOM     48  HG3 ARG     4      31.542  32.092  45.178  1.00  0.00           H  
ATOM     49  CD  ARG     4      30.737  30.674  46.353  1.00  0.00           C  
ATOM     50  HD2 ARG     4      30.126  31.386  46.908  1.00  0.00           H  
ATOM     51  HD3 ARG     4      30.136  30.228  45.560  1.00  0.00           H  
ATOM     52  NE  ARG     4      31.176  29.522  47.243  1.00  0.00           N  
ATOM     53  HE  ARG     4      31.008  28.602  46.860  1.00  0.00           H  
ATOM     54  CZ  ARG     4      31.322  29.559  48.506  1.00  0.00           C  
ATOM     55  NH1 ARG     4      31.225  30.620  49.223  1.00  0.00           N  
ATOM     56 HH11 ARG     4      31.109  31.579  48.927  1.00  0.00           H  
ATOM     57 HH12 ARG     4      31.645  30.544  50.138  1.00  0.00           H  
ATOM     58  NH2 ARG     4      31.716  28.481  49.170  1.00  0.00           N  
ATOM     59 HH21 ARG     4      31.759  27.623  48.638  1.00  0.00           H  
ATOM     60 HH22 ARG     4      31.736  28.550  50.177  1.00  0.00           H  
ATOM     61  C   ARG     4      34.708  32.180  44.984  1.00  0.00           C  
ATOM     62  O   ARG     4      34.098  33.250  45.012  1.00  0.00           O  
ATOM     63  N   TRP     5      35.987  32.033  45.320  1.00  0.00           N  
ATOM     64  H   TRP     5      36.424  31.140  45.141  1.00  0.00           H  
ATOM     65  CA  TRP     5      36.745  33.215  45.833  1.00  0.00           C  
ATOM     66  HA  TRP     5      36.076  33.752  46.505  1.00  0.00           H  
ATOM     67  CB  TRP     5      37.892  32.636  46.717  1.00  0.00           C  
ATOM     68  HB2 TRP     5      38.349  31.770  46.239  1.00  0.00           H  
ATOM     69  HB3 TRP     5      38.701  33.362  46.797  1.00  0.00           H  
ATOM     70  CG  TRP     5      37.493  32.347  48.134  1.00  0.00           C  
ATOM     71  CD1 TRP     5      37.770  33.219  49.180  1.00  0.00           C  
ATOM     72  HD1 TRP     5      38.379  34.108  49.097  1.00  0.00           H  
ATOM     73  NE1 TRP     5      37.381  32.580  50.316  1.00  0.00           N  
ATOM     74  HE1 TRP     5      37.668  32.893  51.233  1.00  0.00           H  
ATOM     75  CE2 TRP     5      36.590  31.419  50.122  1.00  0.00           C  
ATOM     76  CZ2 TRP     5      35.777  30.664  50.967  1.00  0.00           C  
ATOM     77  HZ2 TRP     5      35.772  30.817  52.036  1.00  0.00           H  
ATOM     78  CH2 TRP     5      34.920  29.717  50.392  1.00  0.00           C  
ATOM     79  HH2 TRP     5      34.230  29.195  51.039  1.00  0.00           H  
ATOM     80  CZ3 TRP     5      34.947  29.458  49.053  1.00  0.00           C  
ATOM     81  HZ3 TRP     5      34.289  28.704  48.648  1.00  0.00           H  
ATOM     82  CE3 TRP     5      35.780  30.259  48.223  1.00  0.00           C  
ATOM     83  HE3 TRP     5      35.617  30.087  47.170  1.00  0.00           H  
ATOM     84  CD2 TRP     5      36.601  31.328  48.682  1.00  0.00           C  
ATOM     85  C   TRP     5      37.173  34.235  44.763  1.00  0.00           C  
ATOM     86  O   TRP     5      37.178  33.910  43.573  1.00  0.00           O  
ATOM     87  N   ASP     6      37.569  35.479  45.171  1.00  0.00           N  
ATOM     88  H   ASP     6      37.603  35.648  46.166  1.00  0.00           H  
ATOM     89  CA  ASP     6      38.069  36.544  44.255  1.00  0.00           C  
ATOM     90  HA  ASP     6      37.397  36.592  43.399  1.00  0.00           H  
ATOM     91  CB  ASP     6      37.995  37.944  44.797  1.00  0.00           C  
ATOM     92  HB2 ASP     6      38.540  38.645  44.164  1.00  0.00           H  
ATOM     93  HB3 ASP     6      36.920  38.120  44.743  1.00  0.00           H  
ATOM     94  CG  ASP     6      38.483  38.208  46.279  1.00  0.00           C  
ATOM     95  OD1 ASP     6      38.124  39.320  46.841  1.00  0.00           O  
ATOM     96  OD2 ASP     6      39.076  37.337  46.906  1.00  0.00           O  
ATOM     97  C   ASP     6      39.554  36.319  43.775  1.00  0.00           C  
ATOM     98  O   ASP     6      39.851  36.570  42.575  1.00  0.00           O  
ATOM     99  N   GLY     7      40.415  35.966  44.740  1.00  0.00           N  
ATOM    100  H   GLY     7      40.178  36.264  45.676  1.00  0.00           H  
ATOM    101  CA  GLY     7      41.898  35.795  44.478  1.00  0.00           C  
ATOM    102  HA2 GLY     7      42.291  36.733  44.085  1.00  0.00           H  
ATOM    103  HA3 GLY     7      42.298  35.480  45.442  1.00  0.00           H  
ATOM    104  C   GLY     7      42.301  34.698  43.409  1.00  0.00           C  
ATOM    105  O   GLY     7      43.054  34.986  42.500  1.00  0.00           O  
ATOM    106  N   CY4     8      41.553  33.622  43.456  1.00  0.00           N  
ATOM    107  HN  CY4     8      40.955  33.586  44.269  1.00  0.00           H  
ATOM    108  CA  CY4     8      41.611  32.332  42.725  1.00  0.00           C  
ATOM    109  HA  CY4     8      42.653  32.011  42.721  1.00  0.00           H  
ATOM    110  CB  CY4     8      40.763  31.327  43.519  1.00  0.00           C  
ATOM    111  HB3 CY4     8      40.737  30.341  43.055  1.00  0.00           H  
ATOM    112  HB2 CY4     8      39.723  31.631  43.638  1.00  0.00           H  
ATOM    113  SG  CY4     8      41.389  31.169  45.178  1.00  0.00           S  
ATOM    114  C   CY4     8      41.037  32.397  41.279  1.00  0.00           C  
ATOM    115  O   CY4     8      39.956  32.915  41.043  1.00  0.00           O  
ATOM    116  N   SER     9      41.694  31.775  40.325  1.00  0.00           N  
ATOM    117  H   SER     9      42.534  31.299  40.621  1.00  0.00           H  
ATOM    118  CA  SER     9      41.301  31.549  38.962  1.00  0.00           C  
ATOM    119  HA  SER     9      40.227  31.370  39.004  1.00  0.00           H  
ATOM    120  CB  SER     9      41.557  32.876  38.135  1.00  0.00           C  
ATOM    121  HB2 SER     9      41.035  32.804  37.181  1.00  0.00           H  
ATOM    122  HB3 SER     9      41.166  33.736  38.678  1.00  0.00           H  
ATOM    123  OG  SER     9      42.963  32.933  37.974  1.00  0.00           O  
ATOM    124  HG  SER     9      43.330  33.436  38.704  1.00  0.00           H  
ATOM    125  C   SER     9      41.790  30.238  38.315  1.00  0.00           C  
ATOM    126  O   SER     9      41.787  30.140  37.085  1.00  0.00           O  
ATOM    127  N   GLN    10      42.145  29.199  39.058  1.00  0.00           N  
ATOM    128  H   GLN    10      42.015  29.220  40.059  1.00  0.00           H  
ATOM    129  CA  GLN    10      42.458  27.884  38.441  1.00  0.00           C  
ATOM    130  HA  GLN    10      43.172  28.035  37.632  1.00  0.00           H  
ATOM    131  CB  GLN    10      43.107  26.899  39.490  1.00  0.00           C  
ATOM    132  HB2 GLN    10      42.267  26.599  40.117  1.00  0.00           H  
ATOM    133  HB3 GLN    10      43.302  25.949  38.991  1.00  0.00           H  
ATOM    134  CG  GLN    10      44.352  27.361  40.315  1.00  0.00           C  
ATOM    135  HG2 GLN    10      44.792  26.480  40.781  1.00  0.00           H  
ATOM    136  HG3 GLN    10      45.091  27.858  39.687  1.00  0.00           H  
ATOM    137  CD  GLN    10      44.128  28.233  41.478  1.00  0.00           C  
ATOM    138  OE1 GLN    10      42.983  28.557  41.804  1.00  0.00           O  
ATOM    139  NE2 GLN    10      45.131  28.620  42.231  1.00  0.00           N  
ATOM    140 HE21 GLN    10      44.959  29.118  43.093  1.00  0.00           H  
ATOM    141 HE22 GLN    10      46.113  28.462  42.053  1.00  0.00           H  
ATOM    142  C   GLN    10      41.104  27.241  38.007  1.00  0.00           C  
ATOM    143  O   GLN    10      40.129  27.273  38.805  1.00  0.00           O  
ATOM    144  N   GLU    11      41.039  26.716  36.782  1.00  0.00           N  
ATOM    145  H   GLU    11      41.801  26.960  36.166  1.00  0.00           H  
ATOM    146  CA  GLU    11      40.002  25.757  36.356  1.00  0.00           C  
ATOM    147  HA  GLU    11      39.046  26.106  36.747  1.00  0.00           H  
ATOM    148  CB  GLU    11      39.922  25.908  34.823  1.00  0.00           C  
ATOM    149  HB2 GLU    11      39.614  26.944  34.676  1.00  0.00           H  
ATOM    150  HB3 GLU    11      40.919  25.807  34.394  1.00  0.00           H  
ATOM    151  CG  GLU    11      39.035  24.896  34.157  1.00  0.00           C  
ATOM    152  HG2 GLU    11      39.160  24.963  33.076  1.00  0.00           H  
ATOM    153  HG3 GLU    11      39.302  23.855  34.337  1.00  0.00           H  
ATOM    154  CD  GLU    11      37.517  25.074  34.523  1.00  0.00           C  
ATOM    155  OE1 GLU    11      37.077  25.972  35.243  1.00  0.00           O  
ATOM    156  OE2 GLU    11      36.690  24.279  34.039  1.00  0.00           O  
ATOM    157  C   GLU    11      40.269  24.315  36.827  1.00  0.00           C  
ATOM    158  O   GLU    11      41.353  23.782  36.675  1.00  0.00           O  
ATOM    159  N   PHE    12      39.211  23.623  37.208  1.00  0.00           N  
ATOM    160  H   PHE    12      38.281  23.971  37.025  1.00  0.00           H  
ATOM    161  CA  PHE    12      39.311  22.186  37.560  1.00  0.00           C  
ATOM    162  HA  PHE    12      40.299  21.727  37.590  1.00  0.00           H  
ATOM    163  CB  PHE    12      38.743  21.980  39.013  1.00  0.00           C  
ATOM    164  HB2 PHE    12      37.672  22.155  39.111  1.00  0.00           H  
ATOM    165  HB3 PHE    12      38.963  20.956  39.314  1.00  0.00           H  
ATOM    166  CG  PHE    12      39.357  22.919  40.079  1.00  0.00           C  
ATOM    167  CD1 PHE    12      40.495  22.487  40.766  1.00  0.00           C  
ATOM    168  HD1 PHE    12      40.841  21.465  40.717  1.00  0.00           H  
ATOM    169  CE1 PHE    12      41.228  23.390  41.484  1.00  0.00           C  
ATOM    170  HE1 PHE    12      42.108  23.046  42.007  1.00  0.00           H  
ATOM    171  CZ  PHE    12      40.818  24.773  41.631  1.00  0.00           C  
ATOM    172  HZ  PHE    12      41.327  25.388  42.358  1.00  0.00           H  
ATOM    173  CE2 PHE    12      39.545  25.115  41.036  1.00  0.00           C  
ATOM    174  HE2 PHE    12      39.133  26.095  41.223  1.00  0.00           H  
ATOM    175  CD2 PHE    12      38.885  24.240  40.158  1.00  0.00           C  
ATOM    176  HD2 PHE    12      38.076  24.663  39.581  1.00  0.00           H  
ATOM    177  C   PHE    12      38.496  21.373  36.597  1.00  0.00           C  
ATOM    178  O   PHE    12      37.434  21.813  36.140  1.00  0.00           O  
ATOM    179  N   ASP    13      39.001  20.197  36.236  1.00  0.00           N  
ATOM    180  H   ASP    13      39.912  19.942  36.589  1.00  0.00           H  
ATOM    181  CA  ASP    13      38.302  19.255  35.377  1.00  0.00           C  
ATOM    182  HA  ASP    13      38.026  19.774  34.459  1.00  0.00           H  
ATOM    183  CB  ASP    13      39.277  18.127  35.067  1.00  0.00           C  
ATOM    184  HB2 ASP    13      38.886  17.666  34.160  1.00  0.00           H  
ATOM    185  HB3 ASP    13      40.306  18.455  34.923  1.00  0.00           H  
ATOM    186  CG  ASP    13      39.467  16.988  36.154  1.00  0.00           C  
ATOM    187  OD1 ASP    13      39.263  17.239  37.384  1.00  0.00           O  
ATOM    188  OD2 ASP    13      39.949  15.884  35.869  1.00  0.00           O  
ATOM    189  C   ASP    13      37.063  18.577  36.079  1.00  0.00           C  
ATOM    190  O   ASP    13      36.325  17.868  35.378  1.00  0.00           O  
ATOM    191  N   SER    14      36.897  18.695  37.396  1.00  0.00           N  
ATOM    192  H   SER    14      37.674  19.169  37.833  1.00  0.00           H  
ATOM    193  CA  SER    14      35.855  17.960  38.116  1.00  0.00           C  
ATOM    194  HA  SER    14      34.987  17.885  37.461  1.00  0.00           H  
ATOM    195  CB  SER    14      36.320  16.482  38.469  1.00  0.00           C  
ATOM    196  HB2 SER    14      35.484  15.962  38.936  1.00  0.00           H  
ATOM    197  HB3 SER    14      36.677  15.927  37.602  1.00  0.00           H  
ATOM    198  OG  SER    14      37.402  16.552  39.338  1.00  0.00           O  
ATOM    199  HG  SER    14      38.063  16.549  38.642  1.00  0.00           H  
ATOM    200  C   SER    14      35.384  18.717  39.306  1.00  0.00           C  
ATOM    201  O   SER    14      36.167  19.528  39.806  1.00  0.00           O  
ATOM    202  N   GLN    15      34.242  18.413  39.851  1.00  0.00           N  
ATOM    203  H   GLN    15      33.748  17.676  39.368  1.00  0.00           H  
ATOM    204  CA  GLN    15      33.700  18.790  41.174  1.00  0.00           C  
ATOM    205  HA  GLN    15      33.714  19.879  41.182  1.00  0.00           H  
ATOM    206  CB  GLN    15      32.277  18.222  41.422  1.00  0.00           C  
ATOM    207  HB2 GLN    15      31.644  18.458  40.566  1.00  0.00           H  
ATOM    208  HB3 GLN    15      32.396  17.138  41.409  1.00  0.00           H  
ATOM    209  CG  GLN    15      31.700  18.758  42.762  1.00  0.00           C  
ATOM    210  HG2 GLN    15      30.676  18.388  42.782  1.00  0.00           H  
ATOM    211  HG3 GLN    15      32.387  18.472  43.559  1.00  0.00           H  
ATOM    212  CD  GLN    15      31.487  20.285  42.677  1.00  0.00           C  
ATOM    213  OE1 GLN    15      31.399  20.894  41.610  1.00  0.00           O  
ATOM    214  NE2 GLN    15      31.343  20.975  43.772  1.00  0.00           N  
ATOM    215 HE21 GLN    15      31.346  21.984  43.746  1.00  0.00           H  
ATOM    216 HE22 GLN    15      31.483  20.508  44.657  1.00  0.00           H  
ATOM    217  C   GLN    15      34.753  18.332  42.232  1.00  0.00           C  
ATOM    218  O   GLN    15      35.023  19.098  43.155  1.00  0.00           O  
ATOM    219  N   GLU    16      35.248  17.092  42.110  1.00  0.00           N  
ATOM    220  H   GLU    16      34.905  16.488  41.378  1.00  0.00           H  
ATOM    221  CA  GLU    16      36.145  16.515  43.122  1.00  0.00           C  
ATOM    222  HA  GLU    16      35.594  16.576  44.060  1.00  0.00           H  
ATOM    223  CB  GLU    16      36.419  15.010  42.711  1.00  0.00           C  
ATOM    224  HB2 GLU    16      36.753  14.881  41.681  1.00  0.00           H  
ATOM    225  HB3 GLU    16      37.337  14.658  43.182  1.00  0.00           H  
ATOM    226  CG  GLU    16      35.224  14.100  42.938  1.00  0.00           C  
ATOM    227  HG2 GLU    16      35.525  13.064  42.779  1.00  0.00           H  
ATOM    228  HG3 GLU    16      34.883  14.162  43.971  1.00  0.00           H  
ATOM    229  CD  GLU    16      34.052  14.116  41.971  1.00  0.00           C  
ATOM    230  OE1 GLU    16      34.275  14.519  40.765  1.00  0.00           O  
ATOM    231  OE2 GLU    16      32.984  13.739  42.384  1.00  0.00           O  
ATOM    232  C   GLU    16      37.489  17.262  43.384  1.00  0.00           C  
ATOM    233  O   GLU    16      38.082  17.303  44.505  1.00  0.00           O  
ATOM    234  N   GLN    17      37.935  17.954  42.342  1.00  0.00           N  
ATOM    235  H   GLN    17      37.452  17.957  41.456  1.00  0.00           H  
ATOM    236  CA  GLN    17      39.262  18.740  42.357  1.00  0.00           C  
ATOM    237  HA  GLN    17      39.815  18.304  43.190  1.00  0.00           H  
ATOM    238  CB  GLN    17      40.021  18.641  40.985  1.00  0.00           C  
ATOM    239  HB2 GLN    17      39.351  18.988  40.199  1.00  0.00           H  
ATOM    240  HB3 GLN    17      40.901  19.284  40.956  1.00  0.00           H  
ATOM    241  CG  GLN    17      40.458  17.228  40.500  1.00  0.00           C  
ATOM    242  HG2 GLN    17      39.659  16.532  40.245  1.00  0.00           H  
ATOM    243  HG3 GLN    17      41.012  17.336  39.568  1.00  0.00           H  
ATOM    244  CD  GLN    17      41.361  16.439  41.504  1.00  0.00           C  
ATOM    245  OE1 GLN    17      41.633  16.820  42.685  1.00  0.00           O  
ATOM    246  NE2 GLN    17      41.664  15.202  41.130  1.00  0.00           N  
ATOM    247 HE21 GLN    17      42.006  14.614  41.876  1.00  0.00           H  
ATOM    248 HE22 GLN    17      41.376  14.785  40.256  1.00  0.00           H  
ATOM    249  C   GLN    17      38.903  20.177  42.805  1.00  0.00           C  
ATOM    250  O   GLN    17      39.582  20.713  43.636  1.00  0.00           O  
ATOM    251  N   LEU    18      37.756  20.780  42.421  1.00  0.00           N  
ATOM    252  H   LEU    18      37.078  20.227  41.917  1.00  0.00           H  
ATOM    253  CA  LEU    18      37.322  22.096  42.827  1.00  0.00           C  
ATOM    254  HA  LEU    18      38.087  22.857  42.670  1.00  0.00           H  
ATOM    255  CB  LEU    18      36.037  22.340  41.912  1.00  0.00           C  
ATOM    256  HB2 LEU    18      36.361  22.453  40.878  1.00  0.00           H  
ATOM    257  HB3 LEU    18      35.414  21.446  41.933  1.00  0.00           H  
ATOM    258  CG  LEU    18      35.204  23.594  42.218  1.00  0.00           C  
ATOM    259  HG  LEU    18      34.768  23.375  43.193  1.00  0.00           H  
ATOM    260  CD1 LEU    18      36.000  24.950  42.315  1.00  0.00           C  
ATOM    261 HD11 LEU    18      36.465  25.214  41.365  1.00  0.00           H  
ATOM    262 HD12 LEU    18      35.239  25.694  42.551  1.00  0.00           H  
ATOM    263 HD13 LEU    18      36.678  24.931  43.169  1.00  0.00           H  
ATOM    264  CD2 LEU    18      34.012  23.747  41.285  1.00  0.00           C  
ATOM    265 HD21 LEU    18      33.343  24.571  41.533  1.00  0.00           H  
ATOM    266 HD22 LEU    18      34.352  23.796  40.251  1.00  0.00           H  
ATOM    267 HD23 LEU    18      33.461  22.812  41.380  1.00  0.00           H  
ATOM    268  C   LEU    18      36.865  22.160  44.301  1.00  0.00           C  
ATOM    269  O   LEU    18      37.215  23.111  45.018  1.00  0.00           O  
ATOM    270  N   VAL    19      36.118  21.179  44.769  1.00  0.00           N  
ATOM    271  H   VAL    19      35.807  20.451  44.142  1.00  0.00           H  
ATOM    272  CA  VAL    19      35.866  21.010  46.199  1.00  0.00           C  
ATOM    273  HA  VAL    19      35.499  21.905  46.702  1.00  0.00           H  
ATOM    274  CB  VAL    19      34.766  19.926  46.370  1.00  0.00           C  
ATOM    275  HB  VAL    19      34.071  20.121  45.554  1.00  0.00           H  
ATOM    276  CG1 VAL    19      35.225  18.469  46.421  1.00  0.00           C  
ATOM    277 HG11 VAL    19      34.398  17.762  46.490  1.00  0.00           H  
ATOM    278 HG12 VAL    19      35.805  18.356  45.505  1.00  0.00           H  
ATOM    279 HG13 VAL    19      35.889  18.320  47.272  1.00  0.00           H  
ATOM    280  CG2 VAL    19      33.929  20.136  47.677  1.00  0.00           C  
ATOM    281 HG21 VAL    19      33.406  21.063  47.438  1.00  0.00           H  
ATOM    282 HG22 VAL    19      33.177  19.368  47.859  1.00  0.00           H  
ATOM    283 HG23 VAL    19      34.523  20.277  48.580  1.00  0.00           H  
ATOM    284  C   VAL    19      37.134  20.764  46.950  1.00  0.00           C  
ATOM    285  O   VAL    19      37.240  21.089  48.129  1.00  0.00           O  
ATOM    286  N   HIE    20      38.191  20.241  46.287  1.00  0.00           N  
ATOM    287  H   HIE    20      38.155  19.998  45.307  1.00  0.00           H  
ATOM    288  CA  HIE    20      39.542  19.968  46.997  1.00  0.00           C  
ATOM    289  HA  HIE    20      39.176  19.620  47.963  1.00  0.00           H  
ATOM    290  CB  HIE    20      40.313  18.746  46.470  1.00  0.00           C  
ATOM    291  HB2 HIE    20      39.649  17.884  46.405  1.00  0.00           H  
ATOM    292  HB3 HIE    20      40.683  19.137  45.522  1.00  0.00           H  
ATOM    293  CG  HIE    20      41.531  18.415  47.161  1.00  0.00           C  
ATOM    294  ND1 HIE    20      42.811  18.537  46.676  1.00  0.00           N  
ATOM    295  CE1 HIE    20      43.702  18.284  47.678  1.00  0.00           C  
ATOM    296  HE1 HIE    20      44.760  18.504  47.696  1.00  0.00           H  
ATOM    297  NE2 HIE    20      42.955  18.138  48.803  1.00  0.00           N  
ATOM    298  HE2 HIE    20      43.277  17.957  49.743  1.00  0.00           H  
ATOM    299  CD2 HIE    20      41.601  18.115  48.523  1.00  0.00           C  
ATOM    300  HD2 HIE    20      40.794  18.086  49.239  1.00  0.00           H  
ATOM    301  C   HIE    20      40.353  21.242  47.201  1.00  0.00           C  
ATOM    302  O   HIE    20      40.882  21.407  48.277  1.00  0.00           O  
ATOM    303  N   HD2    21      40.375  22.041  46.197  1.00  0.00           N  
ATOM    304  H   HD2    21      39.938  21.750  45.334  1.00  0.00           H  
ATOM    305  CA  HD2    21      40.796  23.480  46.300  1.00  0.00           C  
ATOM    306  HA  HD2    21      41.831  23.373  46.624  1.00  0.00           H  
ATOM    307  CB  HD2    21      40.655  24.257  44.955  1.00  0.00           C  
ATOM    308  HB2 HD2    21      41.257  23.727  44.217  1.00  0.00           H  
ATOM    309  HB3 HD2    21      39.661  24.145  44.521  1.00  0.00           H  
ATOM    310  CG  HD2    21      40.896  25.737  44.972  1.00  0.00           C  
ATOM    311  ND1 HD2    21      42.021  26.368  44.706  1.00  0.00           N  
ATOM    312  HD1 HD2    21      42.893  25.982  44.373  1.00  0.00           H  
ATOM    313  CE1 HD2    21      41.877  27.649  45.025  1.00  0.00           C  
ATOM    314  HE1 HD2    21      42.615  28.429  44.908  1.00  0.00           H  
ATOM    315  NE2 HD2    21      40.645  27.882  45.439  1.00  0.00           N  
ATOM    316  CD2 HD2    21      39.992  26.630  45.433  1.00  0.00           C  
ATOM    317  HD2 HD2    21      38.982  26.435  45.764  1.00  0.00           H  
ATOM    318  C   HD2    21      40.076  24.227  47.454  1.00  0.00           C  
ATOM    319  O   HD2    21      40.694  24.659  48.402  1.00  0.00           O  
ATOM    320  N   ILE    22      38.739  24.253  47.465  1.00  0.00           N  
ATOM    321  H   ILE    22      38.291  23.757  46.708  1.00  0.00           H  
ATOM    322  CA  ILE    22      37.821  24.926  48.507  1.00  0.00           C  
ATOM    323  HA  ILE    22      38.079  25.984  48.559  1.00  0.00           H  
ATOM    324  CB  ILE    22      36.386  24.826  48.047  1.00  0.00           C  
ATOM    325  HB  ILE    22      36.240  23.860  47.563  1.00  0.00           H  
ATOM    326  CG2 ILE    22      35.265  24.916  49.090  1.00  0.00           C  
ATOM    327 HG21 ILE    22      35.523  24.290  49.944  1.00  0.00           H  
ATOM    328 HG22 ILE    22      35.244  25.932  49.484  1.00  0.00           H  
ATOM    329 HG23 ILE    22      34.359  24.581  48.584  1.00  0.00           H  
ATOM    330  CG1 ILE    22      36.182  25.976  46.992  1.00  0.00           C  
ATOM    331 HG12 ILE    22      35.786  26.856  47.499  1.00  0.00           H  
ATOM    332 HG13 ILE    22      37.154  26.236  46.573  1.00  0.00           H  
ATOM    333  CD1 ILE    22      35.201  25.607  45.947  1.00  0.00           C  
ATOM    334 HD11 ILE    22      34.302  25.313  46.489  1.00  0.00           H  
ATOM    335 HD12 ILE    22      34.998  26.471  45.314  1.00  0.00           H  
ATOM    336 HD13 ILE    22      35.553  24.826  45.274  1.00  0.00           H  
ATOM    337  C   ILE    22      38.153  24.382  49.917  1.00  0.00           C  
ATOM    338  O   ILE    22      38.315  25.150  50.847  1.00  0.00           O  
ATOM    339  N   ASN    23      38.247  23.046  50.132  1.00  0.00           N  
ATOM    340  H   ASN    23      38.274  22.504  49.281  1.00  0.00           H  
ATOM    341  CA  ASN    23      38.541  22.499  51.467  1.00  0.00           C  
ATOM    342  HA  ASN    23      37.914  23.051  52.167  1.00  0.00           H  
ATOM    343  CB  ASN    23      38.089  21.070  51.568  1.00  0.00           C  
ATOM    344  HB2 ASN    23      38.465  20.391  50.803  1.00  0.00           H  
ATOM    345  HB3 ASN    23      38.422  20.648  52.516  1.00  0.00           H  
ATOM    346  CG  ASN    23      36.567  21.002  51.663  1.00  0.00           C  
ATOM    347  OD1 ASN    23      36.030  20.462  52.637  1.00  0.00           O  
ATOM    348  ND2 ASN    23      35.795  21.308  50.679  1.00  0.00           N  
ATOM    349 HD21 ASN    23      34.812  21.230  50.900  1.00  0.00           H  
ATOM    350 HD22 ASN    23      36.134  21.557  49.761  1.00  0.00           H  
ATOM    351  C   ASN    23      39.983  22.712  52.023  1.00  0.00           C  
ATOM    352  O   ASN    23      40.378  22.265  53.086  1.00  0.00           O  
ATOM    353  N   SER    24      40.911  23.322  51.182  1.00  0.00           N  
ATOM    354  H   SER    24      40.567  23.629  50.283  1.00  0.00           H  
ATOM    355  CA  SER    24      42.410  23.422  51.296  1.00  0.00           C  
ATOM    356  HA  SER    24      42.726  22.990  52.246  1.00  0.00           H  
ATOM    357  CB  SER    24      43.213  22.560  50.361  1.00  0.00           C  
ATOM    358  HB2 SER    24      44.266  22.827  50.448  1.00  0.00           H  
ATOM    359  HB3 SER    24      43.110  21.530  50.703  1.00  0.00           H  
ATOM    360  OG  SER    24      42.902  22.815  49.068  1.00  0.00           O  
ATOM    361  HG  SER    24      42.103  22.290  48.985  1.00  0.00           H  
ATOM    362  C   SER    24      42.818  24.858  51.299  1.00  0.00           C  
ATOM    363  O   SER    24      43.439  25.375  52.264  1.00  0.00           O  
ATOM    364  N   GLU    25      42.547  25.701  50.271  1.00  0.00           N  
ATOM    365  H   GLU    25      42.004  25.363  49.489  1.00  0.00           H  
ATOM    366  CA  GLU    25      42.865  27.096  50.107  1.00  0.00           C  
ATOM    367  HA  GLU    25      43.911  27.232  50.384  1.00  0.00           H  
ATOM    368  CB  GLU    25      42.687  27.424  48.611  1.00  0.00           C  
ATOM    369  HB2 GLU    25      43.263  26.841  47.892  1.00  0.00           H  
ATOM    370  HB3 GLU    25      41.634  27.501  48.342  1.00  0.00           H  
ATOM    371  CG  GLU    25      43.179  28.862  48.347  1.00  0.00           C  
ATOM    372  HG2 GLU    25      43.001  29.114  47.301  1.00  0.00           H  
ATOM    373  HG3 GLU    25      42.734  29.660  48.942  1.00  0.00           H  
ATOM    374  CD  GLU    25      44.663  29.062  48.380  1.00  0.00           C  
ATOM    375  OE1 GLU    25      45.497  28.146  48.340  1.00  0.00           O  
ATOM    376  OE2 GLU    25      45.078  30.267  48.300  1.00  0.00           O  
ATOM    377  C   GLU    25      42.149  28.025  51.028  1.00  0.00           C  
ATOM    378  O   GLU    25      42.611  29.057  51.422  1.00  0.00           O  
ATOM    379  N   HD2    26      40.917  27.597  51.444  1.00  0.00           N  
ATOM    380  H   HD2    26      40.569  26.728  51.063  1.00  0.00           H  
ATOM    381  CA  HD2    26      40.074  28.312  52.276  1.00  0.00           C  
ATOM    382  HA  HD2    26      40.541  29.229  52.636  1.00  0.00           H  
ATOM    383  CB  HD2    26      38.920  28.877  51.465  1.00  0.00           C  
ATOM    384  HB2 HD2    26      38.310  28.020  51.177  1.00  0.00           H  
ATOM    385  HB3 HD2    26      38.406  29.585  52.115  1.00  0.00           H  
ATOM    386  CG  HD2    26      39.359  29.556  50.234  1.00  0.00           C  
ATOM    387  ND1 HD2    26      40.140  30.666  50.101  1.00  0.00           N  
ATOM    388  HD1 HD2    26      40.336  31.316  50.849  1.00  0.00           H  
ATOM    389  CE1 HD2    26      40.376  30.814  48.820  1.00  0.00           C  
ATOM    390  HE1 HD2    26      40.852  31.696  48.419  1.00  0.00           H  
ATOM    391  NE2 HD2    26      39.842  29.832  48.062  1.00  0.00           N  
ATOM    392  CD2 HD2    26      39.208  28.987  49.012  1.00  0.00           C  
ATOM    393  HD2 HD2    26      38.683  28.056  48.860  1.00  0.00           H  
ATOM    394  C   HD2    26      39.629  27.412  53.435  1.00  0.00           C  
ATOM    395  O   HD2    26      38.488  27.485  53.890  1.00  0.00           O  
ATOM    396  N   ILE    27      40.613  26.671  53.942  1.00  0.00           N  
ATOM    397  H   ILE    27      41.536  26.510  53.566  1.00  0.00           H  
ATOM    398  CA  ILE    27      40.504  25.708  55.110  1.00  0.00           C  
ATOM    399  HA  ILE    27      39.898  24.879  54.744  1.00  0.00           H  
ATOM    400  CB  ILE    27      41.893  25.020  55.396  1.00  0.00           C  
ATOM    401  HB  ILE    27      42.322  24.422  54.592  1.00  0.00           H  
ATOM    402  CG2 ILE    27      42.881  26.155  55.830  1.00  0.00           C  
ATOM    403 HG21 ILE    27      42.550  26.635  56.751  1.00  0.00           H  
ATOM    404 HG22 ILE    27      43.850  25.722  56.075  1.00  0.00           H  
ATOM    405 HG23 ILE    27      42.894  26.878  55.014  1.00  0.00           H  
ATOM    406  CG1 ILE    27      41.674  23.989  56.530  1.00  0.00           C  
ATOM    407 HG12 ILE    27      41.323  24.315  57.509  1.00  0.00           H  
ATOM    408 HG13 ILE    27      41.068  23.189  56.105  1.00  0.00           H  
ATOM    409  CD1 ILE    27      43.030  23.309  56.847  1.00  0.00           C  
ATOM    410 HD11 ILE    27      43.713  24.082  57.200  1.00  0.00           H  
ATOM    411 HD12 ILE    27      42.858  22.593  57.650  1.00  0.00           H  
ATOM    412 HD13 ILE    27      43.460  22.856  55.953  1.00  0.00           H  
ATOM    413  C   ILE    27      39.798  26.316  56.363  1.00  0.00           C  
ATOM    414  O   ILE    27      39.149  25.621  57.139  1.00  0.00           O  
ATOM    415  N   HIE    28      39.900  27.648  56.634  1.00  0.00           N  
ATOM    416  H   HIE    28      40.700  28.159  56.289  1.00  0.00           H  
ATOM    417  CA  HIE    28      39.057  28.344  57.650  1.00  0.00           C  
ATOM    418  HA  HIE    28      39.292  27.962  58.643  1.00  0.00           H  
ATOM    419  CB  HIE    28      39.560  29.741  57.869  1.00  0.00           C  
ATOM    420  HB2 HIE    28      39.033  30.129  58.741  1.00  0.00           H  
ATOM    421  HB3 HIE    28      40.603  29.609  58.158  1.00  0.00           H  
ATOM    422  CG  HIE    28      39.490  30.628  56.580  1.00  0.00           C  
ATOM    423  ND1 HIE    28      38.338  31.302  56.170  1.00  0.00           N  
ATOM    424  CE1 HIE    28      38.679  31.814  54.976  1.00  0.00           C  
ATOM    425  HE1 HIE    28      37.927  32.269  54.348  1.00  0.00           H  
ATOM    426  NE2 HIE    28      39.970  31.590  54.641  1.00  0.00           N  
ATOM    427  HE2 HIE    28      40.392  31.914  53.782  1.00  0.00           H  
ATOM    428  CD2 HIE    28      40.472  30.812  55.703  1.00  0.00           C  
ATOM    429  HD2 HIE    28      41.429  30.321  55.793  1.00  0.00           H  
ATOM    430  C   HIE    28      37.531  28.183  57.350  1.00  0.00           C  
ATOM    431  O   HIE    28      36.820  28.117  58.361  1.00  0.00           O  
ATOM    432  N   GLY    29      37.152  28.152  56.088  1.00  0.00           N  
ATOM    433  H   GLY    29      37.932  28.112  55.448  1.00  0.00           H  
ATOM    434  CA  GLY    29      35.881  27.590  55.668  1.00  0.00           C  
ATOM    435  HA2 GLY    29      36.071  26.607  55.236  1.00  0.00           H  
ATOM    436  HA3 GLY    29      35.227  27.336  56.502  1.00  0.00           H  
ATOM    437  C   GLY    29      34.962  28.425  54.748  1.00  0.00           C  
ATOM    438  O   GLY    29      34.354  27.948  53.804  1.00  0.00           O  
ATOM    439  N   GLU    30      34.930  29.753  54.915  1.00  0.00           N  
ATOM    440  H   GLU    30      35.566  30.167  55.583  1.00  0.00           H  
ATOM    441  CA  GLU    30      33.938  30.674  54.270  1.00  0.00           C  
ATOM    442  HA  GLU    30      34.066  30.438  53.213  1.00  0.00           H  
ATOM    443  CB  GLU    30      32.470  30.466  54.837  1.00  0.00           C  
ATOM    444  HB2 GLU    30      32.569  30.178  55.884  1.00  0.00           H  
ATOM    445  HB3 GLU    30      31.961  31.430  54.872  1.00  0.00           H  
ATOM    446  CG  GLU    30      31.584  29.469  54.080  1.00  0.00           C  
ATOM    447  HG2 GLU    30      31.957  28.457  54.236  1.00  0.00           H  
ATOM    448  HG3 GLU    30      30.541  29.560  54.385  1.00  0.00           H  
ATOM    449  CD  GLU    30      31.600  29.569  52.508  1.00  0.00           C  
ATOM    450  OE1 GLU    30      31.064  28.640  51.864  1.00  0.00           O  
ATOM    451  OE2 GLU    30      31.985  30.640  52.013  1.00  0.00           O  
ATOM    452  C   GLU    30      34.309  32.185  54.249  1.00  0.00           C  
ATOM    453  O   GLU    30      34.967  32.706  55.186  1.00  0.00           O  
ATOM    454  N   ARG    31      33.734  32.857  53.279  1.00  0.00           N  
ATOM    455  H   ARG    31      33.048  32.343  52.744  1.00  0.00           H  
ATOM    456  CA  ARG    31      33.999  34.299  52.967  1.00  0.00           C  
ATOM    457  HA  ARG    31      34.604  34.833  53.699  1.00  0.00           H  
ATOM    458  CB  ARG    31      34.592  34.345  51.556  1.00  0.00           C  
ATOM    459  HB2 ARG    31      34.929  35.373  51.424  1.00  0.00           H  
ATOM    460  HB3 ARG    31      35.513  33.777  51.686  1.00  0.00           H  
ATOM    461  CG  ARG    31      33.739  33.745  50.432  1.00  0.00           C  
ATOM    462  HG2 ARG    31      33.946  32.679  50.524  1.00  0.00           H  
ATOM    463  HG3 ARG    31      32.671  33.952  50.491  1.00  0.00           H  
ATOM    464  CD  ARG    31      34.249  34.307  49.066  1.00  0.00           C  
ATOM    465  HD2 ARG    31      34.955  35.118  49.244  1.00  0.00           H  
ATOM    466  HD3 ARG    31      34.829  33.550  48.537  1.00  0.00           H  
ATOM    467  NE  ARG    31      33.177  34.505  48.139  1.00  0.00           N  
ATOM    468  HE  ARG    31      32.265  34.118  48.340  1.00  0.00           H  
ATOM    469  CZ  ARG    31      33.269  35.200  46.994  1.00  0.00           C  
ATOM    470  NH1 ARG    31      34.356  35.804  46.660  1.00  0.00           N  
ATOM    471 HH11 ARG    31      35.122  35.676  47.306  1.00  0.00           H  
ATOM    472 HH12 ARG    31      34.345  36.334  45.801  1.00  0.00           H  
ATOM    473  NH2 ARG    31      32.205  35.417  46.303  1.00  0.00           N  
ATOM    474 HH21 ARG    31      31.346  34.954  46.566  1.00  0.00           H  
ATOM    475 HH22 ARG    31      32.305  35.713  45.342  1.00  0.00           H  
ATOM    476  C   ARG    31      32.691  35.116  53.041  1.00  0.00           C  
ATOM    477  O   ARG    31      31.623  34.542  52.965  1.00  0.00           O  
ATOM    478  N   LYS    32      32.773  36.422  52.939  1.00  0.00           N  
ATOM    479  H   LYS    32      33.718  36.766  53.032  1.00  0.00           H  
ATOM    480  CA  LYS    32      31.727  37.311  52.491  1.00  0.00           C  
ATOM    481  HA  LYS    32      30.808  36.868  52.875  1.00  0.00           H  
ATOM    482  CB  LYS    32      32.211  38.694  52.890  1.00  0.00           C  
ATOM    483  HB2 LYS    32      32.489  38.812  53.937  1.00  0.00           H  
ATOM    484  HB3 LYS    32      33.083  38.971  52.297  1.00  0.00           H  
ATOM    485  CG  LYS    32      31.114  39.729  52.635  1.00  0.00           C  
ATOM    486  HG2 LYS    32      30.654  39.671  51.649  1.00  0.00           H  
ATOM    487  HG3 LYS    32      30.408  39.638  53.461  1.00  0.00           H  
ATOM    488  CD  LYS    32      31.726  41.192  52.666  1.00  0.00           C  
ATOM    489  HD2 LYS    32      32.390  41.303  51.809  1.00  0.00           H  
ATOM    490  HD3 LYS    32      30.935  41.916  52.466  1.00  0.00           H  
ATOM    491  CE  LYS    32      32.598  41.599  53.865  1.00  0.00           C  
ATOM    492  HE2 LYS    32      31.888  41.825  54.660  1.00  0.00           H  
ATOM    493  HE3 LYS    32      33.250  40.807  54.234  1.00  0.00           H  
ATOM    494  NZ  LYS    32      33.322  42.817  53.672  1.00  0.00           N  
ATOM    495  HZ1 LYS    32      34.023  42.745  52.949  1.00  0.00           H  
ATOM    496  HZ2 LYS    32      32.666  43.545  53.424  1.00  0.00           H  
ATOM    497  HZ3 LYS    32      33.772  43.159  54.509  1.00  0.00           H  
ATOM    498  C   LYS    32      31.540  37.147  50.924  1.00  0.00           C  
ATOM    499  O   LYS    32      32.549  37.073  50.171  1.00  0.00           O  
ATOM    500  N   GLU    33      30.248  37.251  50.557  1.00  0.00           N  
ATOM    501  H   GLU    33      29.562  37.385  51.286  1.00  0.00           H  
ATOM    502  CA  GLU    33      29.854  37.134  49.232  1.00  0.00           C  
ATOM    503  HA  GLU    33      30.598  36.554  48.687  1.00  0.00           H  
ATOM    504  CB  GLU    33      28.495  36.439  49.107  1.00  0.00           C  
ATOM    505  HB2 GLU    33      27.708  36.887  49.714  1.00  0.00           H  
ATOM    506  HB3 GLU    33      28.137  36.564  48.085  1.00  0.00           H  
ATOM    507  CG  GLU    33      28.505  34.902  49.249  1.00  0.00           C  
ATOM    508  HG2 GLU    33      28.653  34.578  50.279  1.00  0.00           H  
ATOM    509  HG3 GLU    33      27.483  34.595  49.026  1.00  0.00           H  
ATOM    510  CD  GLU    33      29.526  34.149  48.407  1.00  0.00           C  
ATOM    511  OE1 GLU    33      29.748  34.518  47.224  1.00  0.00           O  
ATOM    512  OE2 GLU    33      30.120  33.161  48.911  1.00  0.00           O  
ATOM    513  C   GLU    33      29.758  38.598  48.657  1.00  0.00           C  
ATOM    514  O   GLU    33      29.307  39.438  49.455  1.00  0.00           O  
ATOM    515  N   PHE    34      29.850  38.855  47.341  1.00  0.00           N  
ATOM    516  H   PHE    34      29.849  38.041  46.744  1.00  0.00           H  
ATOM    517  CA  PHE    34      29.560  40.141  46.725  1.00  0.00           C  
ATOM    518  HA  PHE    34      29.709  40.919  47.474  1.00  0.00           H  
ATOM    519  CB  PHE    34      30.591  40.394  45.540  1.00  0.00           C  
ATOM    520  HB2 PHE    34      30.400  39.683  44.736  1.00  0.00           H  
ATOM    521  HB3 PHE    34      30.191  41.322  45.132  1.00  0.00           H  
ATOM    522  CG  PHE    34      32.057  40.509  45.936  1.00  0.00           C  
ATOM    523  CD1 PHE    34      32.685  41.745  46.115  1.00  0.00           C  
ATOM    524  HD1 PHE    34      32.109  42.651  46.004  1.00  0.00           H  
ATOM    525  CE1 PHE    34      34.093  41.886  46.350  1.00  0.00           C  
ATOM    526  HE1 PHE    34      34.516  42.874  46.453  1.00  0.00           H  
ATOM    527  CZ  PHE    34      34.872  40.670  46.444  1.00  0.00           C  
ATOM    528  HZ  PHE    34      35.945  40.794  46.414  1.00  0.00           H  
ATOM    529  CE2 PHE    34      34.258  39.402  46.223  1.00  0.00           C  
ATOM    530  HE2 PHE    34      34.876  38.518  46.172  1.00  0.00           H  
ATOM    531  CD2 PHE    34      32.852  39.362  46.046  1.00  0.00           C  
ATOM    532  HD2 PHE    34      32.268  38.465  45.903  1.00  0.00           H  
ATOM    533  C   PHE    34      28.131  40.233  46.167  1.00  0.00           C  
ATOM    534  O   PHE    34      27.681  39.364  45.400  1.00  0.00           O  
ATOM    535  N   VAL    35      27.365  41.291  46.478  1.00  0.00           N  
ATOM    536  H   VAL    35      27.852  42.126  46.772  1.00  0.00           H  
ATOM    537  CA  VAL    35      25.928  41.411  46.147  1.00  0.00           C  
ATOM    538  HA  VAL    35      25.612  40.566  45.535  1.00  0.00           H  
ATOM    539  CB  VAL    35      25.161  41.136  47.491  1.00  0.00           C  
ATOM    540  HB  VAL    35      24.170  40.904  47.102  1.00  0.00           H  
ATOM    541  CG1 VAL    35      25.611  40.009  48.389  1.00  0.00           C  
ATOM    542 HG11 VAL    35      24.908  39.809  49.198  1.00  0.00           H  
ATOM    543 HG12 VAL    35      25.762  39.085  47.831  1.00  0.00           H  
ATOM    544 HG13 VAL    35      26.576  40.290  48.810  1.00  0.00           H  
ATOM    545  CG2 VAL    35      25.064  42.416  48.421  1.00  0.00           C  
ATOM    546 HG21 VAL    35      26.033  42.872  48.624  1.00  0.00           H  
ATOM    547 HG22 VAL    35      24.391  43.189  48.049  1.00  0.00           H  
ATOM    548 HG23 VAL    35      24.554  42.115  49.336  1.00  0.00           H  
ATOM    549  C   VAL    35      25.490  42.638  45.449  1.00  0.00           C  
ATOM    550  O   VAL    35      25.977  43.731  45.759  1.00  0.00           O  
ATOM    551  N   CY4    36      24.434  42.589  44.619  1.00  0.00           N  
ATOM    552  HN  CY4    36      24.012  41.693  44.425  1.00  0.00           H  
ATOM    553  CA  CY4    36      23.649  43.766  44.174  1.00  0.00           C  
ATOM    554  HA  CY4    36      24.437  44.440  43.838  1.00  0.00           H  
ATOM    555  CB  CY4    36      22.624  43.460  43.090  1.00  0.00           C  
ATOM    556  HB3 CY4    36      21.745  42.932  43.459  1.00  0.00           H  
ATOM    557  HB2 CY4    36      23.133  42.775  42.410  1.00  0.00           H  
ATOM    558  SG  CY4    36      21.995  44.959  42.285  1.00  0.00           S  
ATOM    559  C   CY4    36      22.899  44.474  45.297  1.00  0.00           C  
ATOM    560  O   CY4    36      22.150  43.858  46.098  1.00  0.00           O  
ATOM    561  N   HIE    37      23.083  45.831  45.372  1.00  0.00           N  
ATOM    562  H   HIE    37      23.631  46.243  44.630  1.00  0.00           H  
ATOM    563  CA  HIE    37      22.360  46.701  46.335  1.00  0.00           C  
ATOM    564  HA  HIE    37      22.267  46.195  47.296  1.00  0.00           H  
ATOM    565  CB  HIE    37      23.215  47.886  46.620  1.00  0.00           C  
ATOM    566  HB2 HIE    37      22.621  48.433  47.352  1.00  0.00           H  
ATOM    567  HB3 HIE    37      24.058  47.582  47.241  1.00  0.00           H  
ATOM    568  CG  HIE    37      23.687  48.739  45.438  1.00  0.00           C  
ATOM    569  ND1 HIE    37      22.879  49.548  44.577  1.00  0.00           N  
ATOM    570  CE1 HIE    37      23.747  50.177  43.768  1.00  0.00           C  
ATOM    571  HE1 HIE    37      23.483  50.868  42.982  1.00  0.00           H  
ATOM    572  NE2 HIE    37      24.997  49.742  44.006  1.00  0.00           N  
ATOM    573  HE2 HIE    37      25.784  50.091  43.478  1.00  0.00           H  
ATOM    574  CD2 HIE    37      24.971  48.826  45.054  1.00  0.00           C  
ATOM    575  HD2 HIE    37      25.770  48.249  45.497  1.00  0.00           H  
ATOM    576  C   HIE    37      21.010  47.092  45.861  1.00  0.00           C  
ATOM    577  O   HIE    37      20.268  47.704  46.591  1.00  0.00           O  
ATOM    578  N   TRP    38      20.581  46.739  44.667  1.00  0.00           N  
ATOM    579  H   TRP    38      21.218  46.211  44.088  1.00  0.00           H  
ATOM    580  CA  TRP    38      19.384  47.354  44.037  1.00  0.00           C  
ATOM    581  HA  TRP    38      19.281  48.409  44.290  1.00  0.00           H  
ATOM    582  CB  TRP    38      19.498  47.366  42.518  1.00  0.00           C  
ATOM    583  HB2 TRP    38      20.416  47.897  42.265  1.00  0.00           H  
ATOM    584  HB3 TRP    38      19.464  46.308  42.257  1.00  0.00           H  
ATOM    585  CG  TRP    38      18.366  48.048  41.860  1.00  0.00           C  
ATOM    586  CD1 TRP    38      17.175  47.501  41.614  1.00  0.00           C  
ATOM    587  HD1 TRP    38      16.880  46.509  41.921  1.00  0.00           H  
ATOM    588  NE1 TRP    38      16.375  48.382  40.977  1.00  0.00           N  
ATOM    589  HE1 TRP    38      15.371  48.278  40.953  1.00  0.00           H  
ATOM    590  CE2 TRP    38      16.979  49.636  40.947  1.00  0.00           C  
ATOM    591  CZ2 TRP    38      16.440  50.908  40.631  1.00  0.00           C  
ATOM    592  HZ2 TRP    38      15.435  50.997  40.245  1.00  0.00           H  
ATOM    593  CH2 TRP    38      17.305  52.021  40.646  1.00  0.00           C  
ATOM    594  HH2 TRP    38      16.973  52.992  40.310  1.00  0.00           H  
ATOM    595  CZ3 TRP    38      18.628  51.791  41.007  1.00  0.00           C  
ATOM    596  HZ3 TRP    38      19.216  52.694  41.073  1.00  0.00           H  
ATOM    597  CE3 TRP    38      19.094  50.487  41.251  1.00  0.00           C  
ATOM    598  HE3 TRP    38      20.135  50.396  41.523  1.00  0.00           H  
ATOM    599  CD2 TRP    38      18.280  49.389  41.345  1.00  0.00           C  
ATOM    600  C   TRP    38      18.061  46.648  44.456  1.00  0.00           C  
ATOM    601  O   TRP    38      17.964  45.453  44.396  1.00  0.00           O  
ATOM    602  N   GLY    39      17.129  47.565  44.869  1.00  0.00           N  
ATOM    603  H   GLY    39      17.438  48.514  45.026  1.00  0.00           H  
ATOM    604  CA  GLY    39      15.802  47.231  45.402  1.00  0.00           C  
ATOM    605  HA2 GLY    39      16.078  46.926  46.412  1.00  0.00           H  
ATOM    606  HA3 GLY    39      15.265  48.176  45.329  1.00  0.00           H  
ATOM    607  C   GLY    39      14.981  46.223  44.555  1.00  0.00           C  
ATOM    608  O   GLY    39      14.818  46.540  43.374  1.00  0.00           O  
ATOM    609  N   GLY    40      14.557  45.026  45.040  1.00  0.00           N  
ATOM    610  H   GLY    40      14.727  44.794  46.009  1.00  0.00           H  
ATOM    611  CA  GLY    40      13.749  44.114  44.242  1.00  0.00           C  
ATOM    612  HA2 GLY    40      13.555  43.244  44.868  1.00  0.00           H  
ATOM    613  HA3 GLY    40      12.816  44.613  43.979  1.00  0.00           H  
ATOM    614  C   GLY    40      14.350  43.557  42.955  1.00  0.00           C  
ATOM    615  O   GLY    40      13.721  43.041  42.017  1.00  0.00           O  
ATOM    616  N   CY4    41      15.679  43.642  42.813  1.00  0.00           N  
ATOM    617  HN  CY4    41      16.181  44.128  43.543  1.00  0.00           H  
ATOM    618  CA  CY4    41      16.446  43.368  41.493  1.00  0.00           C  
ATOM    619  HA  CY4    41      16.161  44.080  40.719  1.00  0.00           H  
ATOM    620  CB  CY4    41      17.924  43.674  41.683  1.00  0.00           C  
ATOM    621  HB3 CY4    41      18.240  43.314  42.663  1.00  0.00           H  
ATOM    622  HB2 CY4    41      18.080  44.753  41.679  1.00  0.00           H  
ATOM    623  SG  CY4    41      18.839  42.931  40.341  1.00  0.00           S  
ATOM    624  C   CY4    41      16.086  42.028  40.952  1.00  0.00           C  
ATOM    625  O   CY4    41      15.980  41.031  41.698  1.00  0.00           O  
ATOM    626  N   SER    42      15.910  41.927  39.609  1.00  0.00           N  
ATOM    627  H   SER    42      16.087  42.733  39.027  1.00  0.00           H  
ATOM    628  CA  SER    42      15.539  40.619  38.942  1.00  0.00           C  
ATOM    629  HA  SER    42      14.626  40.290  39.439  1.00  0.00           H  
ATOM    630  CB  SER    42      15.256  41.086  37.481  1.00  0.00           C  
ATOM    631  HB2 SER    42      14.887  40.238  36.904  1.00  0.00           H  
ATOM    632  HB3 SER    42      14.487  41.858  37.469  1.00  0.00           H  
ATOM    633  OG  SER    42      16.363  41.650  36.868  1.00  0.00           O  
ATOM    634  HG  SER    42      16.307  42.585  37.079  1.00  0.00           H  
ATOM    635  C   SER    42      16.630  39.452  38.976  1.00  0.00           C  
ATOM    636  O   SER    42      16.389  38.326  38.536  1.00  0.00           O  
ATOM    637  N   ARG    43      17.865  39.848  39.347  1.00  0.00           N  
ATOM    638  H   ARG    43      17.945  40.827  39.581  1.00  0.00           H  
ATOM    639  CA  ARG    43      18.952  38.972  39.820  1.00  0.00           C  
ATOM    640  HA  ARG    43      18.956  38.222  39.029  1.00  0.00           H  
ATOM    641  CB  ARG    43      20.307  39.698  39.869  1.00  0.00           C  
ATOM    642  HB2 ARG    43      20.545  39.934  38.832  1.00  0.00           H  
ATOM    643  HB3 ARG    43      20.106  40.590  40.462  1.00  0.00           H  
ATOM    644  CG  ARG    43      21.576  38.946  40.435  1.00  0.00           C  
ATOM    645  HG2 ARG    43      22.417  39.638  40.387  1.00  0.00           H  
ATOM    646  HG3 ARG    43      21.449  38.587  41.456  1.00  0.00           H  
ATOM    647  CD  ARG    43      21.967  37.765  39.567  1.00  0.00           C  
ATOM    648  HD2 ARG    43      21.275  36.930  39.678  1.00  0.00           H  
ATOM    649  HD3 ARG    43      22.048  38.072  38.525  1.00  0.00           H  
ATOM    650  NE  ARG    43      23.270  37.295  40.116  1.00  0.00           N  
ATOM    651  HE  ARG    43      23.244  37.292  41.125  1.00  0.00           H  
ATOM    652  CZ  ARG    43      24.190  36.546  39.482  1.00  0.00           C  
ATOM    653  NH1 ARG    43      24.105  36.324  38.248  1.00  0.00           N  
ATOM    654 HH11 ARG    43      23.425  36.772  37.651  1.00  0.00           H  
ATOM    655 HH12 ARG    43      24.724  35.648  37.823  1.00  0.00           H  
ATOM    656  NH2 ARG    43      25.155  35.920  40.089  1.00  0.00           N  
ATOM    657 HH21 ARG    43      25.287  36.011  41.086  1.00  0.00           H  
ATOM    658 HH22 ARG    43      25.754  35.264  39.609  1.00  0.00           H  
ATOM    659  C   ARG    43      18.601  38.171  41.118  1.00  0.00           C  
ATOM    660  O   ARG    43      19.079  37.063  41.372  1.00  0.00           O  
ATOM    661  N   GLU    44      17.658  38.719  41.906  1.00  0.00           N  
ATOM    662  H   GLU    44      17.443  39.696  41.766  1.00  0.00           H  
ATOM    663  CA  GLU    44      17.061  38.049  43.111  1.00  0.00           C  
ATOM    664  HA  GLU    44      16.468  38.897  43.455  1.00  0.00           H  
ATOM    665  CB  GLU    44      16.021  36.995  42.740  1.00  0.00           C  
ATOM    666  HB2 GLU    44      16.388  36.414  41.894  1.00  0.00           H  
ATOM    667  HB3 GLU    44      15.892  36.300  43.570  1.00  0.00           H  
ATOM    668  CG  GLU    44      14.601  37.569  42.450  1.00  0.00           C  
ATOM    669  HG2 GLU    44      14.608  38.163  41.536  1.00  0.00           H  
ATOM    670  HG3 GLU    44      13.973  36.727  42.159  1.00  0.00           H  
ATOM    671  CD  GLU    44      13.908  38.266  43.595  1.00  0.00           C  
ATOM    672  OE1 GLU    44      14.349  38.114  44.777  1.00  0.00           O  
ATOM    673  OE2 GLU    44      12.909  38.965  43.417  1.00  0.00           O  
ATOM    674  C   GLU    44      18.080  37.719  44.211  1.00  0.00           C  
ATOM    675  O   GLU    44      18.049  36.613  44.736  1.00  0.00           O  
ATOM    676  N   LEU    45      19.010  38.645  44.450  1.00  0.00           N  
ATOM    677  H   LEU    45      18.952  39.446  43.838  1.00  0.00           H  
ATOM    678  CA  LEU    45      20.159  38.572  45.464  1.00  0.00           C  
ATOM    679  HA  LEU    45      20.789  39.436  45.251  1.00  0.00           H  
ATOM    680  CB  LEU    45      19.519  38.950  46.831  1.00  0.00           C  
ATOM    681  HB2 LEU    45      18.852  39.793  46.654  1.00  0.00           H  
ATOM    682  HB3 LEU    45      19.012  38.022  47.096  1.00  0.00           H  
ATOM    683  CG  LEU    45      20.536  39.289  47.978  1.00  0.00           C  
ATOM    684  HG  LEU    45      20.921  38.345  48.363  1.00  0.00           H  
ATOM    685  CD1 LEU    45      21.668  40.234  47.643  1.00  0.00           C  
ATOM    686 HD11 LEU    45      22.134  40.739  48.489  1.00  0.00           H  
ATOM    687 HD12 LEU    45      22.382  39.673  47.039  1.00  0.00           H  
ATOM    688 HD13 LEU    45      21.285  41.004  46.973  1.00  0.00           H  
ATOM    689  CD2 LEU    45      19.778  39.909  49.188  1.00  0.00           C  
ATOM    690 HD21 LEU    45      18.841  39.373  49.341  1.00  0.00           H  
ATOM    691 HD22 LEU    45      20.398  40.083  50.067  1.00  0.00           H  
ATOM    692 HD23 LEU    45      19.533  40.930  48.897  1.00  0.00           H  
ATOM    693  C   LEU    45      21.129  37.340  45.301  1.00  0.00           C  
ATOM    694  O   LEU    45      22.033  37.147  46.212  1.00  0.00           O  
ATOM    695  N   ARG    46      20.992  36.548  44.245  1.00  0.00           N  
ATOM    696  H   ARG    46      20.320  36.765  43.523  1.00  0.00           H  
ATOM    697  CA  ARG    46      21.972  35.463  43.951  1.00  0.00           C  
ATOM    698  HA  ARG    46      21.970  34.840  44.845  1.00  0.00           H  
ATOM    699  CB  ARG    46      21.477  34.613  42.794  1.00  0.00           C  
ATOM    700  HB2 ARG    46      21.243  35.247  41.939  1.00  0.00           H  
ATOM    701  HB3 ARG    46      22.265  33.960  42.418  1.00  0.00           H  
ATOM    702  CG  ARG    46      20.283  33.755  43.274  1.00  0.00           C  
ATOM    703  HG2 ARG    46      20.563  33.114  44.109  1.00  0.00           H  
ATOM    704  HG3 ARG    46      19.448  34.423  43.486  1.00  0.00           H  
ATOM    705  CD  ARG    46      19.795  32.829  42.095  1.00  0.00           C  
ATOM    706  HD2 ARG    46      20.452  31.960  42.127  1.00  0.00           H  
ATOM    707  HD3 ARG    46      18.842  32.405  42.411  1.00  0.00           H  
ATOM    708  NE  ARG    46      19.760  33.399  40.797  1.00  0.00           N  
ATOM    709  HE  ARG    46      20.576  33.421  40.202  1.00  0.00           H  
ATOM    710  CZ  ARG    46      18.684  33.924  40.295  1.00  0.00           C  
ATOM    711  NH1 ARG    46      17.504  33.844  40.777  1.00  0.00           N  
ATOM    712 HH11 ARG    46      17.366  33.309  41.623  1.00  0.00           H  
ATOM    713 HH12 ARG    46      16.772  34.316  40.266  1.00  0.00           H  
ATOM    714  NH2 ARG    46      18.862  34.706  39.284  1.00  0.00           N  
ATOM    715 HH21 ARG    46      19.801  34.822  38.930  1.00  0.00           H  
ATOM    716 HH22 ARG    46      18.175  35.186  38.720  1.00  0.00           H  
ATOM    717  C   ARG    46      23.311  36.218  43.813  1.00  0.00           C  
ATOM    718  O   ARG    46      23.408  37.054  42.876  1.00  0.00           O  
ATOM    719  N   PRO    47      24.395  35.863  44.524  1.00  0.00           N  
ATOM    720  CD  PRO    47      24.477  34.829  45.503  1.00  0.00           C  
ATOM    721  HD2 PRO    47      24.513  33.896  44.941  1.00  0.00           H  
ATOM    722  HD3 PRO    47      23.657  34.814  46.221  1.00  0.00           H  
ATOM    723  CG  PRO    47      25.827  34.922  46.238  1.00  0.00           C  
ATOM    724  HG2 PRO    47      26.611  34.283  45.831  1.00  0.00           H  
ATOM    725  HG3 PRO    47      25.601  34.704  47.282  1.00  0.00           H  
ATOM    726  CB  PRO    47      26.316  36.311  46.097  1.00  0.00           C  
ATOM    727  HB2 PRO    47      27.392  36.486  46.116  1.00  0.00           H  
ATOM    728  HB3 PRO    47      25.925  36.956  46.884  1.00  0.00           H  
ATOM    729  CA  PRO    47      25.645  36.723  44.704  1.00  0.00           C  
ATOM    730  HA  PRO    47      25.447  37.794  44.667  1.00  0.00           H  
ATOM    731  C   PRO    47      26.611  36.488  43.583  1.00  0.00           C  
ATOM    732  O   PRO    47      26.423  35.577  42.814  1.00  0.00           O  
ATOM    733  N   PHE    48      27.773  37.162  43.655  1.00  0.00           N  
ATOM    734  H   PHE    48      27.881  37.678  44.517  1.00  0.00           H  
ATOM    735  CA  PHE    48      28.773  37.133  42.572  1.00  0.00           C  
ATOM    736  HA  PHE    48      28.517  36.357  41.850  1.00  0.00           H  
ATOM    737  CB  PHE    48      28.785  38.496  41.845  1.00  0.00           C  
ATOM    738  HB2 PHE    48      28.816  39.138  42.726  1.00  0.00           H  
ATOM    739  HB3 PHE    48      29.667  38.612  41.215  1.00  0.00           H  
ATOM    740  CG  PHE    48      27.599  38.834  40.894  1.00  0.00           C  
ATOM    741  CD1 PHE    48      27.619  38.562  39.527  1.00  0.00           C  
ATOM    742  HD1 PHE    48      28.534  38.194  39.087  1.00  0.00           H  
ATOM    743  CE1 PHE    48      26.475  38.881  38.705  1.00  0.00           C  
ATOM    744  HE1 PHE    48      26.509  38.759  37.633  1.00  0.00           H  
ATOM    745  CZ  PHE    48      25.337  39.374  39.269  1.00  0.00           C  
ATOM    746  HZ  PHE    48      24.523  39.709  38.644  1.00  0.00           H  
ATOM    747  CE2 PHE    48      25.308  39.620  40.616  1.00  0.00           C  
ATOM    748  HE2 PHE    48      24.475  40.076  41.131  1.00  0.00           H  
ATOM    749  CD2 PHE    48      26.441  39.417  41.430  1.00  0.00           C  
ATOM    750  HD2 PHE    48      26.435  39.661  42.482  1.00  0.00           H  
ATOM    751  C   PHE    48      30.133  36.652  43.165  1.00  0.00           C  
ATOM    752  O   PHE    48      30.439  36.908  44.304  1.00  0.00           O  
ATOM    753  N   LYS    49      30.980  36.139  42.288  1.00  0.00           N  
ATOM    754  H   LYS    49      30.621  35.808  41.404  1.00  0.00           H  
ATOM    755  CA  LYS    49      32.380  35.731  42.581  1.00  0.00           C  
ATOM    756  HA  LYS    49      32.371  34.872  43.253  1.00  0.00           H  
ATOM    757  CB  LYS    49      32.994  35.231  41.258  1.00  0.00           C  
ATOM    758  HB2 LYS    49      32.547  34.264  41.026  1.00  0.00           H  
ATOM    759  HB3 LYS    49      32.957  35.924  40.418  1.00  0.00           H  
ATOM    760  CG  LYS    49      34.471  34.733  41.365  1.00  0.00           C  
ATOM    761  HG2 LYS    49      35.144  35.585  41.466  1.00  0.00           H  
ATOM    762  HG3 LYS    49      34.537  34.129  42.269  1.00  0.00           H  
ATOM    763  CD  LYS    49      34.835  33.964  40.077  1.00  0.00           C  
ATOM    764  HD2 LYS    49      34.693  32.883  40.086  1.00  0.00           H  
ATOM    765  HD3 LYS    49      34.318  34.488  39.273  1.00  0.00           H  
ATOM    766  CE  LYS    49      36.343  34.127  39.700  1.00  0.00           C  
ATOM    767  HE2 LYS    49      36.423  33.752  38.680  1.00  0.00           H  
ATOM    768  HE3 LYS    49      36.514  35.197  39.579  1.00  0.00           H  
ATOM    769  NZ  LYS    49      37.179  33.361  40.714  1.00  0.00           N  
ATOM    770  HZ1 LYS    49      36.795  32.451  40.927  1.00  0.00           H  
ATOM    771  HZ2 LYS    49      38.170  33.321  40.527  1.00  0.00           H  
ATOM    772  HZ3 LYS    49      37.110  33.753  41.642  1.00  0.00           H  
ATOM    773  C   LYS    49      33.156  36.906  43.080  1.00  0.00           C  
ATOM    774  O   LYS    49      33.742  36.743  44.149  1.00  0.00           O  
ATOM    775  N   ALA    50      33.219  38.022  42.339  1.00  0.00           N  
ATOM    776  H   ALA    50      32.617  38.006  41.528  1.00  0.00           H  
ATOM    777  CA  ALA    50      33.935  39.223  42.684  1.00  0.00           C  
ATOM    778  HA  ALA    50      34.221  39.242  43.736  1.00  0.00           H  
ATOM    779  CB  ALA    50      35.282  39.165  42.026  1.00  0.00           C  
ATOM    780  HB1 ALA    50      35.618  38.130  42.092  1.00  0.00           H  
ATOM    781  HB2 ALA    50      35.113  39.455  40.990  1.00  0.00           H  
ATOM    782  HB3 ALA    50      35.992  39.896  42.411  1.00  0.00           H  
ATOM    783  C   ALA    50      33.156  40.476  42.371  1.00  0.00           C  
ATOM    784  O   ALA    50      32.051  40.277  41.890  1.00  0.00           O  
ATOM    785  N   GLN    51      33.645  41.667  42.638  1.00  0.00           N  
ATOM    786  H   GLN    51      34.600  41.661  42.966  1.00  0.00           H  
ATOM    787  CA  GLN    51      32.939  42.970  42.415  1.00  0.00           C  
ATOM    788  HA  GLN    51      31.965  42.568  42.693  1.00  0.00           H  
ATOM    789  CB  GLN    51      33.414  44.161  43.225  1.00  0.00           C  
ATOM    790  HB2 GLN    51      33.365  43.837  44.264  1.00  0.00           H  
ATOM    791  HB3 GLN    51      34.445  44.460  43.035  1.00  0.00           H  
ATOM    792  CG  GLN    51      32.562  45.402  43.120  1.00  0.00           C  
ATOM    793  HG2 GLN    51      32.985  46.041  43.895  1.00  0.00           H  
ATOM    794  HG3 GLN    51      32.654  45.817  42.116  1.00  0.00           H  
ATOM    795  CD  GLN    51      31.085  45.293  43.536  1.00  0.00           C  
ATOM    796  OE1 GLN    51      30.583  44.325  44.153  1.00  0.00           O  
ATOM    797  NE2 GLN    51      30.245  46.226  43.223  1.00  0.00           N  
ATOM    798 HE21 GLN    51      29.302  46.097  43.561  1.00  0.00           H  
ATOM    799 HE22 GLN    51      30.463  47.041  42.668  1.00  0.00           H  
ATOM    800  C   GLN    51      32.859  43.344  40.939  1.00  0.00           C  
ATOM    801  O   GLN    51      31.865  43.820  40.445  1.00  0.00           O  
ATOM    802  N   TYR    52      33.900  43.088  40.065  1.00  0.00           N  
ATOM    803  H   TYR    52      34.749  42.761  40.502  1.00  0.00           H  
ATOM    804  CA  TYR    52      34.012  43.411  38.627  1.00  0.00           C  
ATOM    805  HA  TYR    52      33.822  44.474  38.477  1.00  0.00           H  
ATOM    806  CB  TYR    52      35.449  43.281  38.112  1.00  0.00           C  
ATOM    807  HB2 TYR    52      35.443  43.176  37.027  1.00  0.00           H  
ATOM    808  HB3 TYR    52      35.911  44.189  38.499  1.00  0.00           H  
ATOM    809  CG  TYR    52      36.260  42.136  38.707  1.00  0.00           C  
ATOM    810  CD1 TYR    52      36.190  40.874  38.093  1.00  0.00           C  
ATOM    811  HD1 TYR    52      35.465  40.682  37.317  1.00  0.00           H  
ATOM    812  CE1 TYR    52      36.971  39.839  38.636  1.00  0.00           C  
ATOM    813  HE1 TYR    52      36.805  38.872  38.184  1.00  0.00           H  
ATOM    814  CZ  TYR    52      37.793  40.068  39.692  1.00  0.00           C  
ATOM    815  OH  TYR    52      38.488  38.988  40.168  1.00  0.00           O  
ATOM    816  HH  TYR    52      39.333  39.235  40.550  1.00  0.00           H  
ATOM    817  CE2 TYR    52      37.864  41.326  40.354  1.00  0.00           C  
ATOM    818  HE2 TYR    52      38.478  41.424  41.237  1.00  0.00           H  
ATOM    819  CD2 TYR    52      37.077  42.358  39.837  1.00  0.00           C  
ATOM    820  HD2 TYR    52      37.193  43.353  40.240  1.00  0.00           H  
ATOM    821  C   TYR    52      32.982  42.781  37.705  1.00  0.00           C  
ATOM    822  O   TYR    52      32.470  43.521  36.837  1.00  0.00           O  
ATOM    823  N   MET    53      32.489  41.570  37.938  1.00  0.00           N  
ATOM    824  H   MET    53      33.007  40.968  38.561  1.00  0.00           H  
ATOM    825  CA  MET    53      31.318  41.047  37.206  1.00  0.00           C  
ATOM    826  HA  MET    53      31.473  41.361  36.174  1.00  0.00           H  
ATOM    827  CB  MET    53      31.230  39.463  37.264  1.00  0.00           C  
ATOM    828  HB2 MET    53      30.284  39.003  36.976  1.00  0.00           H  
ATOM    829  HB3 MET    53      32.005  39.065  36.609  1.00  0.00           H  
ATOM    830  CG  MET    53      31.397  38.759  38.607  1.00  0.00           C  
ATOM    831  HG2 MET    53      30.863  39.377  39.329  1.00  0.00           H  
ATOM    832  HG3 MET    53      30.700  37.925  38.687  1.00  0.00           H  
ATOM    833  SD  MET    53      33.039  38.558  39.153  1.00  0.00           S  
ATOM    834  CE  MET    53      33.725  37.445  37.902  1.00  0.00           C  
ATOM    835  HE1 MET    53      34.811  37.425  37.992  1.00  0.00           H  
ATOM    836  HE2 MET    53      33.226  36.484  38.026  1.00  0.00           H  
ATOM    837  HE3 MET    53      33.489  37.781  36.892  1.00  0.00           H  
ATOM    838  C   MET    53      29.985  41.634  37.648  1.00  0.00           C  
ATOM    839  O   MET    53      29.023  41.769  36.874  1.00  0.00           O  
ATOM    840  N   LEU    54      29.821  42.004  38.925  1.00  0.00           N  
ATOM    841  H   LEU    54      30.480  41.647  39.602  1.00  0.00           H  
ATOM    842  CA  LEU    54      28.743  42.688  39.509  1.00  0.00           C  
ATOM    843  HA  LEU    54      27.820  42.358  39.033  1.00  0.00           H  
ATOM    844  CB  LEU    54      28.748  42.342  40.995  1.00  0.00           C  
ATOM    845  HB2 LEU    54      28.473  41.294  41.117  1.00  0.00           H  
ATOM    846  HB3 LEU    54      29.775  42.395  41.356  1.00  0.00           H  
ATOM    847  CG  LEU    54      27.872  43.207  41.923  1.00  0.00           C  
ATOM    848  HG  LEU    54      28.269  44.220  41.856  1.00  0.00           H  
ATOM    849  CD1 LEU    54      26.421  43.027  41.630  1.00  0.00           C  
ATOM    850 HD11 LEU    54      26.104  41.992  41.502  1.00  0.00           H  
ATOM    851 HD12 LEU    54      25.872  43.529  42.427  1.00  0.00           H  
ATOM    852 HD13 LEU    54      26.108  43.537  40.719  1.00  0.00           H  
ATOM    853  CD2 LEU    54      27.958  42.649  43.317  1.00  0.00           C  
ATOM    854 HD21 LEU    54      27.721  43.433  44.036  1.00  0.00           H  
ATOM    855 HD22 LEU    54      27.442  41.696  43.436  1.00  0.00           H  
ATOM    856 HD23 LEU    54      29.017  42.501  43.528  1.00  0.00           H  
ATOM    857  C   LEU    54      28.741  44.166  39.035  1.00  0.00           C  
ATOM    858  O   LEU    54      27.648  44.827  39.049  1.00  0.00           O  
ATOM    859  N   VAL    55      29.884  44.732  38.532  1.00  0.00           N  
ATOM    860  H   VAL    55      30.756  44.230  38.610  1.00  0.00           H  
ATOM    861  CA  VAL    55      29.908  46.077  37.853  1.00  0.00           C  
ATOM    862  HA  VAL    55      29.172  46.677  38.388  1.00  0.00           H  
ATOM    863  CB  VAL    55      31.267  46.725  37.881  1.00  0.00           C  
ATOM    864  HB  VAL    55      31.942  45.977  37.466  1.00  0.00           H  
ATOM    865  CG1 VAL    55      31.367  47.994  37.013  1.00  0.00           C  
ATOM    866 HG11 VAL    55      32.147  48.606  37.466  1.00  0.00           H  
ATOM    867 HG12 VAL    55      31.643  47.838  35.970  1.00  0.00           H  
ATOM    868 HG13 VAL    55      30.486  48.629  37.101  1.00  0.00           H  
ATOM    869  CG2 VAL    55      31.754  46.989  39.275  1.00  0.00           C  
ATOM    870 HG21 VAL    55      32.801  47.288  39.230  1.00  0.00           H  
ATOM    871 HG22 VAL    55      31.305  47.912  39.644  1.00  0.00           H  
ATOM    872 HG23 VAL    55      31.469  46.160  39.922  1.00  0.00           H  
ATOM    873  C   VAL    55      29.300  45.906  36.412  1.00  0.00           C  
ATOM    874  O   VAL    55      28.551  46.762  35.958  1.00  0.00           O  
ATOM    875  N   VAL    56      29.545  44.816  35.750  1.00  0.00           N  
ATOM    876  H   VAL    56      30.252  44.176  36.084  1.00  0.00           H  
ATOM    877  CA  VAL    56      28.781  44.470  34.536  1.00  0.00           C  
ATOM    878  HA  VAL    56      28.971  45.301  33.857  1.00  0.00           H  
ATOM    879  CB  VAL    56      29.388  43.182  33.865  1.00  0.00           C  
ATOM    880  HB  VAL    56      29.111  42.286  34.421  1.00  0.00           H  
ATOM    881  CG1 VAL    56      28.817  43.097  32.445  1.00  0.00           C  
ATOM    882 HG11 VAL    56      29.354  42.367  31.840  1.00  0.00           H  
ATOM    883 HG12 VAL    56      27.751  42.870  32.418  1.00  0.00           H  
ATOM    884 HG13 VAL    56      28.915  44.045  31.915  1.00  0.00           H  
ATOM    885  CG2 VAL    56      30.873  43.186  33.695  1.00  0.00           C  
ATOM    886 HG21 VAL    56      31.322  43.032  34.676  1.00  0.00           H  
ATOM    887 HG22 VAL    56      31.351  42.485  33.011  1.00  0.00           H  
ATOM    888 HG23 VAL    56      31.194  44.150  33.299  1.00  0.00           H  
ATOM    889  C   VAL    56      27.301  44.430  34.735  1.00  0.00           C  
ATOM    890  O   VAL    56      26.529  44.904  33.927  1.00  0.00           O  
ATOM    891  N   HD2    57      26.847  43.782  35.841  1.00  0.00           N  
ATOM    892  H   HD2    57      27.549  43.244  36.328  1.00  0.00           H  
ATOM    893  CA  HD2    57      25.453  43.702  36.209  1.00  0.00           C  
ATOM    894  HA  HD2    57      24.901  43.194  35.419  1.00  0.00           H  
ATOM    895  CB  HD2    57      25.240  42.770  37.479  1.00  0.00           C  
ATOM    896  HB2 HD2    57      25.467  41.772  37.105  1.00  0.00           H  
ATOM    897  HB3 HD2    57      25.979  42.998  38.247  1.00  0.00           H  
ATOM    898  CG  HD2    57      23.851  42.843  38.008  1.00  0.00           C  
ATOM    899  ND1 HD2    57      22.705  42.283  37.379  1.00  0.00           N  
ATOM    900  HD1 HD2    57      22.705  41.532  36.704  1.00  0.00           H  
ATOM    901  CE1 HD2    57      21.659  42.640  38.171  1.00  0.00           C  
ATOM    902  HE1 HD2    57      20.662  42.265  37.989  1.00  0.00           H  
ATOM    903  NE2 HD2    57      22.055  43.424  39.206  1.00  0.00           N  
ATOM    904  CD2 HD2    57      23.451  43.581  39.053  1.00  0.00           C  
ATOM    905  HD2 HD2    57      24.146  44.067  39.722  1.00  0.00           H  
ATOM    906  C   HD2    57      24.827  45.101  36.338  1.00  0.00           C  
ATOM    907  O   HD2    57      23.867  45.398  35.628  1.00  0.00           O  
ATOM    908  N   MET    58      25.433  45.927  37.154  1.00  0.00           N  
ATOM    909  H   MET    58      26.171  45.594  37.759  1.00  0.00           H  
ATOM    910  CA  MET    58      25.088  47.274  37.340  1.00  0.00           C  
ATOM    911  HA  MET    58      24.160  47.229  37.909  1.00  0.00           H  
ATOM    912  CB  MET    58      26.066  48.023  38.248  1.00  0.00           C  
ATOM    913  HB2 MET    58      27.082  48.040  37.855  1.00  0.00           H  
ATOM    914  HB3 MET    58      25.667  49.034  38.330  1.00  0.00           H  
ATOM    915  CG  MET    58      26.023  47.600  39.706  1.00  0.00           C  
ATOM    916  HG2 MET    58      25.887  46.525  39.822  1.00  0.00           H  
ATOM    917  HG3 MET    58      26.988  47.826  40.159  1.00  0.00           H  
ATOM    918  SD  MET    58      24.654  48.321  40.609  1.00  0.00           S  
ATOM    919  CE  MET    58      24.417  47.205  41.950  1.00  0.00           C  
ATOM    920  HE1 MET    58      23.643  47.672  42.558  1.00  0.00           H  
ATOM    921  HE2 MET    58      24.137  46.191  41.665  1.00  0.00           H  
ATOM    922  HE3 MET    58      25.320  47.096  42.550  1.00  0.00           H  
ATOM    923  C   MET    58      24.745  48.106  36.093  1.00  0.00           C  
ATOM    924  O   MET    58      23.916  48.975  36.195  1.00  0.00           O  
ATOM    925  N   ARG    59      25.279  47.817  34.911  1.00  0.00           N  
ATOM    926  H   ARG    59      25.797  46.951  34.863  1.00  0.00           H  
ATOM    927  CA  ARG    59      24.917  48.549  33.667  1.00  0.00           C  
ATOM    928  HA  ARG    59      25.054  49.614  33.851  1.00  0.00           H  
ATOM    929  CB  ARG    59      25.776  48.046  32.592  1.00  0.00           C  
ATOM    930  HB2 ARG    59      25.582  46.981  32.462  1.00  0.00           H  
ATOM    931  HB3 ARG    59      25.537  48.584  31.675  1.00  0.00           H  
ATOM    932  CG  ARG    59      27.330  48.231  32.828  1.00  0.00           C  
ATOM    933  HG2 ARG    59      27.650  47.736  33.744  1.00  0.00           H  
ATOM    934  HG3 ARG    59      27.708  47.631  32.001  1.00  0.00           H  
ATOM    935  CD  ARG    59      27.752  49.750  32.690  1.00  0.00           C  
ATOM    936  HD2 ARG    59      28.833  49.867  32.613  1.00  0.00           H  
ATOM    937  HD3 ARG    59      27.416  50.191  31.751  1.00  0.00           H  
ATOM    938  NE  ARG    59      27.303  50.637  33.789  1.00  0.00           N  
ATOM    939  HE  ARG    59      26.581  51.265  33.463  1.00  0.00           H  
ATOM    940  CZ  ARG    59      27.676  50.750  35.060  1.00  0.00           C  
ATOM    941  NH1 ARG    59      28.760  50.253  35.580  1.00  0.00           N  
ATOM    942 HH11 ARG    59      29.523  49.924  35.006  1.00  0.00           H  
ATOM    943 HH12 ARG    59      28.872  50.197  36.582  1.00  0.00           H  
ATOM    944  NH2 ARG    59      26.888  51.385  35.834  1.00  0.00           N  
ATOM    945 HH21 ARG    59      26.026  51.745  35.451  1.00  0.00           H  
ATOM    946 HH22 ARG    59      27.206  51.556  36.777  1.00  0.00           H  
ATOM    947  C   ARG    59      23.469  48.415  33.231  1.00  0.00           C  
ATOM    948  O   ARG    59      23.033  49.105  32.315  1.00  0.00           O  
ATOM    949  N   ARG    60      22.734  47.444  33.887  1.00  0.00           N  
ATOM    950  H   ARG    60      23.181  46.730  34.445  1.00  0.00           H  
ATOM    951  CA  ARG    60      21.298  47.258  33.914  1.00  0.00           C  
ATOM    952  HA  ARG    60      20.873  47.481  32.935  1.00  0.00           H  
ATOM    953  CB  ARG    60      21.072  45.810  34.392  1.00  0.00           C  
ATOM    954  HB2 ARG    60      21.449  45.717  35.410  1.00  0.00           H  
ATOM    955  HB3 ARG    60      19.992  45.665  34.395  1.00  0.00           H  
ATOM    956  CG  ARG    60      21.767  44.775  33.437  1.00  0.00           C  
ATOM    957  HG2 ARG    60      21.312  44.892  32.453  1.00  0.00           H  
ATOM    958  HG3 ARG    60      22.838  44.976  33.431  1.00  0.00           H  
ATOM    959  CD  ARG    60      21.579  43.364  33.972  1.00  0.00           C  
ATOM    960  HD2 ARG    60      22.011  43.223  34.963  1.00  0.00           H  
ATOM    961  HD3 ARG    60      20.508  43.246  34.137  1.00  0.00           H  
ATOM    962  NE  ARG    60      22.159  42.390  33.039  1.00  0.00           N  
ATOM    963  HE  ARG    60      23.018  42.653  32.576  1.00  0.00           H  
ATOM    964  CZ  ARG    60      21.693  41.180  32.805  1.00  0.00           C  
ATOM    965  NH1 ARG    60      20.501  40.775  33.272  1.00  0.00           N  
ATOM    966 HH11 ARG    60      20.017  41.355  33.942  1.00  0.00           H  
ATOM    967 HH12 ARG    60      20.372  39.774  33.224  1.00  0.00           H  
ATOM    968  NH2 ARG    60      22.395  40.352  32.078  1.00  0.00           N  
ATOM    969 HH21 ARG    60      23.116  40.634  31.430  1.00  0.00           H  
ATOM    970 HH22 ARG    60      22.020  39.421  31.966  1.00  0.00           H  
ATOM    971  C   ARG    60      20.430  48.192  34.844  1.00  0.00           C  
ATOM    972  O   ARG    60      19.244  48.266  34.680  1.00  0.00           O  
ATOM    973  N   HD2    61      20.995  48.910  35.868  1.00  0.00           N  
ATOM    974  H   HD2    61      22.004  48.876  35.869  1.00  0.00           H  
ATOM    975  CA  HD2    61      20.330  49.842  36.761  1.00  0.00           C  
ATOM    976  HA  HD2    61      19.253  49.865  36.595  1.00  0.00           H  
ATOM    977  CB  HD2    61      20.721  49.421  38.168  1.00  0.00           C  
ATOM    978  HB2 HD2    61      21.809  49.479  38.218  1.00  0.00           H  
ATOM    979  HB3 HD2    61      20.327  50.137  38.889  1.00  0.00           H  
ATOM    980  CG  HD2    61      20.323  48.027  38.566  1.00  0.00           C  
ATOM    981  ND1 HD2    61      19.054  47.462  38.480  1.00  0.00           N  
ATOM    982  HD1 HD2    61      18.246  47.883  38.045  1.00  0.00           H  
ATOM    983  CE1 HD2    61      19.071  46.198  38.866  1.00  0.00           C  
ATOM    984  HE1 HD2    61      18.315  45.426  38.852  1.00  0.00           H  
ATOM    985  NE2 HD2    61      20.282  46.022  39.426  1.00  0.00           N  
ATOM    986  CD2 HD2    61      21.112  47.116  39.190  1.00  0.00           C  
ATOM    987  HD2 HD2    61      22.102  47.280  39.591  1.00  0.00           H  
ATOM    988  C   HD2    61      20.630  51.372  36.384  1.00  0.00           C  
ATOM    989  O   HD2    61      21.080  52.181  37.208  1.00  0.00           O  
ATOM    990  N   THR    62      20.345  51.659  35.137  1.00  0.00           N  
ATOM    991  H   THR    62      19.975  50.911  34.568  1.00  0.00           H  
ATOM    992  CA  THR    62      20.555  52.919  34.374  1.00  0.00           C  
ATOM    993  HA  THR    62      21.154  53.588  34.993  1.00  0.00           H  
ATOM    994  CB  THR    62      21.323  52.720  33.083  1.00  0.00           C  
ATOM    995  HB  THR    62      20.597  52.622  32.276  1.00  0.00           H  
ATOM    996  CG2 THR    62      22.249  53.948  32.708  1.00  0.00           C  
ATOM    997 HG21 THR    62      23.021  53.754  31.964  1.00  0.00           H  
ATOM    998 HG22 THR    62      21.734  54.729  32.150  1.00  0.00           H  
ATOM    999 HG23 THR    62      22.769  54.304  33.597  1.00  0.00           H  
ATOM   1000  OG1 THR    62      22.140  51.527  33.151  1.00  0.00           O  
ATOM   1001  HG1 THR    62      22.165  51.134  32.275  1.00  0.00           H  
ATOM   1002  C   THR    62      19.374  53.755  34.134  1.00  0.00           C  
ATOM   1003  O   THR    62      18.426  53.192  33.559  1.00  0.00           O  
ATOM   1004  OXT THR    62      19.458  54.932  34.436  1.00  0.00           O  
TER   
ATOM   1005 ZN   ZN4    63      39.845  29.644  45.978  1.00  0.00           ZN 
TER   
ATOM   1006 ZN   ZN4    64      20.775  44.211  40.439  1.00  0.00           ZN 
TER   
